# Supplementary material for: Intra‐ and inter‐session reliability and repeatability of 1H magnetic resonance spectroscopy for determining total creatine concentrations in multiple brain regions
Source: Exp Physiol. 2024 Dec 20;110(3):464–77. doi: 10.1113/EP092252 (PMC11868024; doi:10.1113/EP092252)
Supplement: Supplementary file 1 — Supplementary Material [file EPH-110-464-s001.xlsx]

## Sheet: Spectral quality metrics
Intra-session CRLB (%SD)								Intra-session FWHM (Hz)							Intra-session SNR
Participant	Midbrain 1	Midbrain 2	Visual Cortex1	Visual Cortex 2	Frontal Cortex 1	Frontal Cortex 2		Midbrain 1	Midbrain 2	Visual Cortex1	Visual Cortex 2	Frontal Cortex 1	Frontal Cortex 2		Midbrain 1	Midbrain 2	Visual Cortex1	Visual Cortex 2	Frontal Cortex 1	Frontal Cortex 2
1	6.07	7.58	2.16	2.12	1.36	1.57		11.19	11.27	6.38	6.12	9.71	10.43		17.53	18.67	33.58	33.69	23.54	19.49
2	11.7	13.67	2.42	3.55	2.19	4.04		12.57	12.59	8.18	8.37	11.16	13.12		15.81	19.54	37	24.24	12.42	18.99
3	7.12	9.96	1.36	1.36	2.67	2.95		11	11.79	7.74	7.83	11.43	11.65		18.71	21.05	37.28	38.6	21.42	19.21
4	6.31	8.26	1.137	1.63	4.41	2.73		11.82	11.71	7.18	7.16	11.79	11.9		21.69	20.11	35.27	33.52	21.17	22.95
5	8.27	14.48	1.36	1.72	2.31	2.01		13.25	13.51	6.66	6.66	7.91	8.19		16.7	22.3	28.4	38.1	18.2	23.7
6	6.73	5.15	1.49	1.52	4.79	5.07		12.1	13.23	7.16	7.15	11.62	11.93		20.24	17.18	32.08	36.95	20.18	24.72
7	10.36	10.01	2.08	2.18	2.75	3.36		10.42	10.37	7.38	7.52	9.52	9.31		15.02	12.96	46.29	43.27	18.04	23.65
8	6.37	3.17	1.3	1.58	5.74	5.52		11.09	11.75	7.21	7.28	11.72	10.87		18.28	22.1	33.79	34.5	16.97	19.71
9	13.71	10.65	1.3	1.76	3.05	2.9		11.05	11.04	7.3	7.5	9.84	10.59		18.8	19.83	29.54	23.33	23.1	18.65
10	4.72	8.54	1.62	1.64	2.66	3.882		12.66	13.23	7.45	7.61	9.74	10.33		17.01	13.29	41.43	42.26	23.78	10.25
11	7.38	8.58	1.67	1.87	2.8	3.3		12.09	12.47	7.06	7.01	9.94	10.76		25.55	20.72	36.31	33.98	22.96	21.44
12	6.89	8.97	1.36	1.39	2.22	2.53		10.07	10.55	6.22	6.22	9.53	9.96		22.05	22.15	34.02	33.01	22.41	23.36
13	7.1	6.69	1.31	1.33	2.17	2.24		9.99	10.12	6.43	6.4	9.38	9.42		20.64	21.41	37.5	37.58	24.01	24.71
14	7.91	7.83	1.34	1.33	2.48	2.92		11.2	11.65	7.1	7.16	9.35	9.47		19.25	20.65	30.13	31.93	21.22	19.35
Inter-session CRLB (%SD)								Inter-session FWHM (Hz)							Inter-session SNR
Participant	Midbrain 1	Midbrain 2	Visual Cortex1	Visual Cortex 2	Frontal Cortex 1	Frontal Cortex 2		Midbrain 1	Midbrain 2	Visual Cortex1	Visual Cortex 2	Frontal Cortex 1	Frontal Cortex 2		Midbrain 1	Midbrain 2	Visual Cortex1	Visual Cortex 2	Frontal Cortex 1	Frontal Cortex 2
1	9.9	6.48	1.31	1.13	2.87	5.01		9.03	7.94	7.39	7.41	11.24	12.88		13.3	19.4	44.32	44.58	17.22	14.12
2	8.59	5.25	3.18	3.04	2.05	5.96		10.29	10.7	7.79	7.46	9.37	9.6		16.6	21.52	38.83	39.22	24.36	19.34
3	11.73	4.55	2.1	2	4.34	4.128		10.87	11.95	7.47	7.59	11.3	11.85		15.35	22.14	25.61	29.44	24.26	25.97
4	3.92	5.298	1.91	2.75	2.16	1.894		10.21	9.06	7.11	7.16	9.5	10.15		20.22	23.79	33.23	34.65	25.55	24.1
5	7.58	7.01	2.23	1.62	3.66	1.23		10.1	11.5	8.53	7.07	6.35	7.49		18.83	24.57	40.27	41.67	27.1	42.44
6	8.14	13.29	1.63	1.52	6.51	5.91		12.08	11.05	7.51	8	12.04	12.51		21.16	19.75	36.47	29.06	21.84	20.23
7	14.03	12.7	1.51	1.69	2.52	3.18		11.34	10.95	7.67	7.33	10.14	10.01		29.49	30.51	64.77	55.33	22.62	67.9
8	9.11	13.05	2.26	1.84	2.72	2.64		10.6	10.92	7.19	7.22	10.41	9.76		18.58	17.9	42.94	34.97	21.77	30.9
9	12.05	13.48	1.43	2.1	5	3.07		10.65	12.49	7.53	7.67	12.13	10.63		25.19	19.95	42.85	27.94	28.26	25.9
10	13.15	9.91	1.68	1.38	3.85	2.51		13.9	12.61	7.08	7.5	9.62	9.6		26.6	21.36	21.02	34.83	20.9	18.22
11	8.16	6.96	1.46	1.28	2.1	2.45		10.93	11.33	7.53	7.4	9.43	9.72		20.09	18.73	31.37	27.15	22.27	19.54
12	7.51	6.76	1.2	1.22	2.53	2.48		11.02	11.46	7.11	7.37	9.65	9.42		22.75	19.8	42.31	42.14	26.58	27.33
13	7.42	9.74	1.71	1.7	1.89	2.19		12.89	12.11	7.75	7.83	9.83	8.63		15.67	19.11	36	37.55	30.62	23.96
14	11.22	4.346	1.95	1.48	6.04	6.64		11.31	8.98	7.48	6.91	10.57	10.7		14.73	27.79	42.14	36.48	22.1	23.3
15	12.69	11.99	1.64	2.16	2.119	3.068		11.55	11.77	7.28	7.38	9.38	11.55		18.73	19.58	29.35	32.16	19.8	18.49

## Sheet: Table S1
Table S1. Correlations between change in grey matter (GM), white matter (WM) and cerebrospinal fluid (CSF) voxel fractions and change in total creatine concentrations between repeated inter-session measurements of the midbrain (MB), visual cortex (VC) and frontal cortex (FC)
Tissue	GM		WM		CSF
	r	P-value	r	P-value	r	P-value
TARQUIN
MB	0.17	0.556	0.18	0.52	0.12	0.665
VC	0.08	0.775	0.03	0.908	0.15	0.599
FC	-0.05	0.862	-0.04	0.87	0.24	0.399
OSPREY
MB	0.14	0.633	0.1	0.725	0.13	0.629
VC	0.13	0.652	0.07	0.818	0.17	0.518
FC	-0.09	0.712	-0.03	0.917	0.19	0.491

## Sheet: Table S2
Table S2. Correlations between change in Cramér-Rao lower bound (CRLB), water full width at half maximum (FWHM) and signal to noise ratio (SNR), and change in total creatine concentrations between repeated intra-session measurements of the midbrain (MB), visual cortex (VC) and frontal cortex (FC)
Quality metric	CRLB		FWHM		SNR
	r	P-value	r	P-value	r	P-value
TARQUIN
MB	0.19	0.498	0.03	0.931	0.42	0.126
VC	-0.13	0.655	0.14	0.623	0.25	0.397
FC	0.16	0.593	0.22	0.445	0.1	0.74
OSPREY
MB	-0.14	0.635	0.14	0.63	0.31	0.286
VC	-0.01	0.998	0.2	0.49	0.35	0.22
FC	-0.39	0.167	0.07	0.801	-0.05	0.861

## Sheet: Table S3
Table S3. Correlations between change in Cramér-Rao lower bound (CRLB), water full width at half maximum (FWHM) and signal to noise ratio (SNR), and change in total creatine concentrations between repeated inter-session measurements of the midbrain (MB), visual cortex (VC) and frontal cortex (FC)
Quality metric	CRLB		FWHM		SNR
	r	P-value	r	P-value	r	P-value
TARQUIN
MB	-0.14	0.618	0.218	0.435	-0.03	0.917
VC	-0.15	0.604	-0.15	0.583	0.11	0.682
FC	0.34	0.204	0.07	0.812	0.16	0.571
OSPREY
MB	-0.35	0.201	0.11	0.688	0.23	0.408
VC	0.06	0.828	0.16	0.56	0.43	0.108
FC	0.33	0.23	0.03	0.915	0.18	0.531

## Sheet: Table S4
Table S4. Correlations between voxel centre displacement and change in total creatine concentrations between repeated inter-session measurements of the midbrain (MB), visual cortex (VC) and frontal cortex (FC)
	Voxel centre displacement
	r	P-value
TARQUIN
MB	0.35	0.2
VC	-0.03	0.913
FC	0.26	0.36
OSPREY
MB	0.21	0.456
VC	0.02	0.955
FC	0.27	0.328
